# Supplementary material for: Inflammatory response and oxidative stress during liver resection
Source: PLoS One. 2017 Oct 18;12(10):e0185685. doi: 10.1371/journal.pone.0185685 (PMC5646773; doi:10.1371/journal.pone.0185685)
Supplement: S1 File — (XLSX) [file pone.0185685.s002.xlsx]

## Sheet: data
																					ASAT (GOT)		U/l					ALAT (GPT)		U/l					bilirubin		mg/dl					Creatinine		mg/dl					CRP
nb	age	Visceral Fat	Death yes=1, no=0	Cause of death	sex, m=1, f=0	Cause of resection	Cancer yes=1 no=0	ICG Clearance PDR	R15	Stay at ICU (days)	Hospitalisation (days)	Clavien Dindo	Complication day onset	ASA	portalvein embolisation yes=1, no=0	major=1, bisegmentecomy=2	Surgery duration (min)	Blood products during surgery	Weight of resected liver (g)	jpg nr pic	D0	D1	D2	D3	D4	D5	D6	D0	D1	D2	D3	D4	D5	D6	D0	D1	D2	D3	D4	D5	D6	D0	D1	D2	D3	D4	D5	D6	D0
1	67.3		0		0	CRCLM	1			0	13	0		3	0	0	210	0	330	9614		303			63				336			142				0.29			0.27				0.64			0.63
2	42.7		0		1	CRCLM	1	28.5	1.4	3	15	IIIa	4	3	0	1	280	0	810	1112	24	282	705	820	414		99	19	280	673	988	721		305	0.31	0.59	0.95	0.76	0.73		0.49	1.1	1.04	0.86	0.79	0.83		0.75	0.19
3	45.4		0		0	CRCLM	1	25.7	2.1	2	11	0		3	0	1	235			9115	nicht bestimmbar	506	334		105	88		44	349	300		148	118		nicht bestimmbar	3.56	6.19		3.85	3.24		0.56	0.58	0.52		0.57	0.46		0.25
4	39.4	4.4	0		0	PECOM met	1	31.7	0.9	2	19	IIIa	6	2	0	1	216	0	530	1049	21	561	335	145	78		47	21	612	516	337	238		131	0.53	1.28	1.96	1.92	1.44		0.74	0.9	0.89	1	0.76	0.66		0.72	0.13
5	76.4		0		1	CRCLM	1	17.3	7.5	2	10	0		3	0	1	190	0	480	9638	30	84		45				17	72		53				0.16	0.45		0.28				1.06	1.07		0.96				1.4
6	65.2		0		0	CRCLM	1	23.7	2.9	1	10	IIIa	14	3	0	1	205		520g u 110g	9117	31	446	276			51		28	421	349			129		0.34	1.12	0.82			0.57		0.33	0.27	0.27		0.26	0.31		0.05
7	71.4		0		0	Breast cancer met.	1	27.7	1.6	0	15	IIIa	9	3	0	1	168	0	280	9368	20	338		88		59		17	462		230		141		0.35	0.94		0.64		0.32		0.73	0.64		0.45		0.41		0.19
8	58.7	86.3	0		0	CRCLM	1	19.1	5.7	2	9	0		3	0	1	270	2	615	9089	nicht bestimmbar	540	315		95			40	365	305		172			nicht bestimmbar	1.38	1.27		0.9			0.57	0.55	0.48		0.49			0.19
9	52.2	112.8	0		0	hemangioma	0	27.1	1.7	1	8	0		1	0	1	230		1700	9666		859	438			69			951	689			250			1.97	1.28			0.8		0.63	0.56	0.57		0.58	0.59		0.2
10	41.9	28.5	0		1	CRCLM	1	33	0.3	1	28	IIIb	8	3	0	1	215	0		8344	29	374	261		124		102	16	283	221		126		99	0.53	6.4	6.24		7.16		7.3	0.53	0.45	0.5		0.52		0.4	1.47
11	82.4	203.2	0		1	HCC	1	31.5	0.9	4	33	IIIb	11	2	0	0	110	0	520	9286	102		70			64		198		102			74		2.69		2.38			2.18		0.79		0.77			0.87		12.57
12	65.9	149.5	0		0	hemangioma	0	26.4	1.9	1	6	0		2	0	0	130	0	234	9304	20	207				31		18	207				64		0.5	0.71				0.25		0.86	0.76				0.61		0.09
13	59.8	64.5	0		0	Echinococcous	0			1	11	0		1	0	1	148	0	810	633	nicht bestimmbar	269		94				24	280		157				nicht bestimmbar	1.69		0.76				0.61	0.59		0.47				0.16
14	26.5		0		0	Adenoma	0	34.5	0.6	9	14	IIIb	0	1	0	1	160	0	690	9229	24	243	140	113	83	66	55	36	234	117	83	68	60	51	0.22	0.63	0.72	0.99	2.4	0.67	0.61	0.58	0.81	0.45	0.46	0.53	0.53	0.54	1.81
15	61.4	301.7	0		1	HCC	1	17.2	7.6	3	12	IIIb	3	2	0	0	195	0	260	9427	26	875	469	248	109			27	612	516	398	257			0.57	0.57	0.52	0.61	0.51			0.9	0.73	0.72	0.6	0.64			0.28
16	56.4	191.1	0		1	Hepatolithiasis	0	20.7	4.5	2	14	0		2	0	1	230	0	320	8705	21	127	98			42		25	109	104			63		0.26	0.83	0.7			0.57		0.64	0.64	0.62			0.72		0.69
17	61.2	45.6	0		0	CRCLM	1			1	77	Iva	11	3	0	1	295		740	9489	32	396	326	196	107	64		16	371	329	256	178	125		0.34	1.53	1.03	2.53	1.28	1.19		1.15	1.16	1.58	1.43	1.25	1.01		0.04
18	59.7	32	0		0	Breast cancer met.	1	24	2.7	0	6	0		2	0	0	145	0	250	9778	20	388						17	290						0.33	0.84						0.64	0.47						0.04
19	71.7	146.2	0		1	HCC	1			1	11	0		2	0	1	285	0	1300	9507	46	1591		298		100		62	1605		644		346		0.46	0.65		0.7		0.64		1.03	1.27		1.03		1.22
20	69.8	211.5	1	liver failure	1	HCC/CCC	1	12.3	15.8	19	78	V	3	3	0	1	275	0		8182	nicht bestimmbar	884	2147	1067	592	299	132	62	652	1507	1313	1033	768	438	nicht bestimmbar	1.3	1.46	3.42	2.01	1.58	2.45	0.99	1.04	0.95	1	1.21	2.75	3.42	0.22
21	64.5	173.2	0		0	CRCLM	1	23.2	2.3	0	7	0		3	0	0	160			8375	16	77			27			15	90			43			0.5	0.86			0.65			0.82	0.69	0.7		0.8		0.7	0.07
22	29.4	90.3	0		1	Angiomyolipoma	0			1	6	0		1	0	0	85	0	190	9598	24	91	58		33	32		29	88	83		55	53		0.44	1	1.1		0.54	0.57		0.98	0.77	0.84		0.95	0.9		0.06
23	50.4		0		1	Echinococcous	0	26.6	1.8	2	9	0		2	0	0	270		217	8623		408		121					454		263				0.57	0.67		0.31				0.78	0.72	0.74	0.71	0.72			0.14
24	71.3	274.3	0		0	Lebercystadenoma	0	17.6	7.1	2	24	0		2	1	1	250	0		8128	25	807	644	322		80	58	16	618	615	372		171	125	0.99	1	0.84	1.13		0.64	0.6	0.9	0.69	0.86	0.83		0.85	0.94	0.94
25	75.5	292	0		1	Squamous cell CA met	1			1	11	0		3	0	1	220	0	486	9829	nicht bestimmbar	147		45		38		16	112		53		43		nicht bestimmbar	1.24		0.49		0.36		1.38	1.05		1.3		0.93		2.76
26	71.5		0		1	CRCLM	1			1	10	0		3	0	0	192	0		276	27	294		48				19	371		136				0.86	1.67		0.48				0.89	0.82		0.76				0.07
27	38.5		0		1	Adenoma	0	15.5	9.8	1	8	0		1	0	0	125	0	320	9250	16	80				29		24	104				60		1.3	2.14				0.55		0.85	0.74		0.85		0.97		0.06
28	83.9	33.7	0		0	Breast cancer met./CCC	1			1	9	0		2	0	0	70	0	180	9479	46	77		42				18	39		30				0.62	0.52		0.34				0.93	0.95		0.79				0.48
29	27.5	11.2	0		0	Echinococcous	0	25.5	2.2	1	7	0		2	1	1	278	0	630	315	26	319	210			38		42	383	335			139		0.51	0.67	0.6			0.51		0.52	0.57	0.46			0.47		0.3
30	38.6	71	0		0	Echinococcous	0	29.4	1.2	1	11	0		1	0	1	294		460	8498	25	143	115		42	30		49	236	198		106	77		0.2	0.78	0.46		0.38	0.34		0.64	0.46	0.38		0.37	0.5		0.26
31	30.4	45.5	0		1	Thymus CA met	1	20.2	4.8	1	11	0		3	0	1	165	0	360	489	28	123	97			45		18	120	101			81		0.82	1.57	0.91			0.59		0.62	0.53	0.46			0.48		0.53
32	72.3	50.6	0		0	CRCLM	1			2	12	0		3	0	1	190	0	730	9500	38	601			110			32	671			278			0.44	1.72			1.23			0.66	0.52		0.48	0.48			0.15
33	71.3	229.9	0		1	CRCLM	1			1	12	0		3	1	1	200	0	920	931	26	380		112			33	23	414		241			93	0.3	0.9		0.98			0.81	0.97	0.6		0.6			0.67	0.89
34	58.1	371.3	0		1	HCC	1	24.9	2.4	0	4	0		2	0	0	140	0	300	9131	31	93						49	128						0.59	0.6						0.74	0.7						0.09
35	46.8	164.8	0		1	CRCLM	1	31.4	0.9	1	8	0		3	0	0	280	0	390	1195		1041	381			55			1061	713			232			1.03	0.98			0.7			0.68	0.71			0.65
36	79.1	244.8	0		1	CRCLM	1			2	13	I		3	1	1	317	0	580	537	30	496	343	190		67		22	378	370	284		159		0.31	0.76	0.76	0.84		0.63		1.25	1.41	1.22	1.12		2.05		0.15
37	65.2	197.3	0		1	CRCLM	1	15.5	9.8	1	9	I		3	0	1	320	0	1116	9309	31	573	303			78		23	432	285			131		0.48	1.48	0.91			0.53		0.76	0.61	0.69			0.68		4.53
38	33.6	7.4	0		1	Echinococcous	0			0	8	I		1	0	0	280	0		9605	36		444				46	46		616				188	0.53		0.97				0.4	0.85		0.8	0.71			0.72	0.32
39	49.8	38.5	0		1	CRCLM	1			1	12	II		3	0	1	220	0	320g (Seg II/III), 328g (VI/VII)	550 und 555	54	823	510		205			83	904	819		467			0.62	2.47	1.94		1.67			0.87	0.73	0.68		0.48			1.32
40	69.8	113.5	0		0	Chron. Cholangitis	0			1	11	II		2	0	0	250		390	8461	29	110	51			32		26	94	62			41		0.45	1.24	0.53			0.96		0.78	0.56	0.54			0.53		9.21
[truncated: 108 more columns]
